# Supplementary material for: A Comparative Transcriptome Analysis of Volvariella volvacea Identified the Candidate Genes Involved in Fast Growth at the Mycelial Growth Stage
Source: Genes (Basel). 2020 Feb 4;11(2):161. doi: 10.3390/genes11020161 (PMC7074523; doi:10.3390/genes11020161)
Supplement: Supplementary file 1 [file genes-11-00161-s001.zip]

Archive with 1 entries (1 files):
- Supplementary Table S1  .xls
