# Supplementary material for: A Comparative Transcriptome Analysis of Volvariella volvacea Identified the Candidate Genes Involved in Fast Growth at the Mycelial Growth Stage
Source: Genes (Basel). 2020 Feb 4;11(2):161. doi: 10.3390/genes11020161 (PMC7074523; doi:10.3390/genes11020161)
Supplement: Supplementary file 1 [file genes-11-00161-s001.zip › Supplementary Table S1 .xls]

## Sheet: Data
	Gene
Sample	alpha-tub	C9033	C4698	C4610	C3960	C2341	C7514	C11581	C9797	C7134	C2646	C7443	C4916	C4782	C5599
V26	23.8682	26.8801	26.9053	27.6551	28.9538	26.6639	26.7936	27.9143	26.5292	28.7706	29.9241	27.8565	26.9033	27.4992	36.1503
V26	23.6906	26.0033	25.4442	27.4458	28.6282	26.1804	26.9002	27.2276	26.5268	28.8663	29.3841	27.3378	26.8217	27.7349	35.4792
V26	23.8889	26.9171	26.49	28.1837	28.352	26.9342	25.6494	26.7783	26.6385	28.6061	29.6652	27.8943	26.8118	27.9261	36.9668
V9	21.4389	22.8961	22.4928	24.8272	24.9628	23.1901	23.1636	23.9604	23.8832	26.0687	26.059	24.9085	22.2963	26.4928	33.5438
V9	21.3547	23.1808	22.4044	24.9872	25.0704	23.375	23.2668	23.979	23.8138	26.1083	26.053	24.7	22.3126	26.4044	34.2838
V9	21.6344	23.2349	22.3246	24.9414	25.3003	23.5429	23.2086	23.9819	22.9583	25.9215	26.0057	24.8782	22.3844	26.3246	34.61
	Gene sample	C9033	C4698	C4610	C3960	C2341	C7514	C11581	C9797	C7134	C2646	C7443	C4916	C4782	C5599
	v26	1	1	1	1	1	1	1	1	1	1	1	1	1	1
	V9	2.22882	2.8931	1.41715	2.28714	1.85429	1.8593	1.99026	1.59453	1.29675	2.42605	1.44124	4.51451	0.490697	0.81957

## Sheet: primer
Supplementary Table S1 RT-PCR Primers used in the this study
Primers	sequences（5'-3')
alpha-tub-F	CCAACACTACCGCTATCTCC
alpha-tub-R	TTCACCTTCCTCCATACCCT
c9033-S	ACTCTACTGGACCCAAACGCA
c9033-A	ATAGCCCATGACGGACAACCT
c4698-S	TGGGTCGGATTTTTTAGTTTC
c4698-A	TCCATTTCCTGTGTCAGCAAG
c4610-S	GCACCTGTCATCATTTCCGCT
c4610-A	GCTGCTTTGATTCCACTTCCA
c3960-S	CCGCAACACAAGTCCAACAAA
c3960-A	CCACCAGTGATACCGAACCAG
c2341-S	TCGTCTCACAGGTGGACTTGG
c2341-A	TTCCTCCCATAAGTCAAAGCC
c7514-S	AAACTCCCCGTATCCTTCCCT
c7514-A	TGTTGATGAAGAAAGGCGAAG
c11581-S	TGACTGCCCTTATGTTGCTTG
c11581-A	CTTTTCGTCCAACCACTTTCC
c9797-S	TTCTCCTTCGGCTATCGTCAG
c9797-A	TCAAGCATAGGAGGGGGTAAG
c7134-S	TCAGAAAGTCGGAACTGGCAC
c7134-A	TAAATCGGTTATCCAGGGTGC
c2646-S	TGCTGTCTGGGCAAACTCTCC
c2646-A	TGGTGGATGTGGTAGTGGGTG
c7443-S	GTTCAAGATTTGGGAGTGGGC
c7443-A	TGGGCACAACCAATGTAGAGC
c4916-S	CGACTTTGTCTTCAACCCCAG
c4916-A	CACACCCCTCAGCCTATCAAG
c4782-S	AGCAAGCCTACGAAGGAAGT
c4782-A	TACAACCTGGACGAGTGCAT
c5599-S	AGCCCTTCGTTGTGTAAGGA
c5599-A	ATCCAGGAGACAGCAGCAAT
